# Supplementary material for: Diffuse Leptomeningeal Glioneuronal Tumor: A Systematic Review Highlighting Molecular Heterogeneity and Survival Outcome
Source: Cancers (Basel). 2026 Mar 11;18(6):912. doi: 10.3390/cancers18060912 (PMC13024437; doi:10.3390/cancers18060912)
Supplement: Supplementary file 1 [file cancers-18-00912-s001.zip]

Archive with 3 entries (2 files):
- cancers-4163530-supplementary/
- cancers-4163530-supplementary/Table S1.pdf
- cancers-4163530-supplementary/Table S2.pdf
